# Supplementary material for: Identification of an Immune-Related Prognostic Signature for Glioblastoma by Comprehensive Bioinformatics and Experimental Analyses
Source: Cells. 2022 Sep 26;11(19):3000. doi: 10.3390/cells11193000 (PMC9562700; doi:10.3390/cells11193000)
Supplement: Supplementary file 1 [file cells-11-03000-s001.zip]

Archive with 1 entries (1 files):
- cells-1872351-supplementary.pdf
